# Supplementary material for: Modelling count, bounded and skewed continuous outcomes in physical activity research: beyond linear regression models
Source: Int J Behav Nutr Phys Act. 2023 May 5;20:57. doi: 10.1186/s12966-023-01460-y (PMC10163772; doi:10.1186/s12966-023-01460-y)
Supplement: Supplementary file 2 — Supplementary Material 2: A supplementary file with examples of STATA script for all models that have been fitted in this paper. [file 12966_2023_1460_MOESM2_ESM.do]

*** Read data

use "C:\Users\Documents\filename.dta",clear

** Histograms of weekly minutes of habitual PA (Figure 1)
histogram TotPA, freq bin(15)

** Descriptive measures
summ age TotPA medCond ave_mvpa, detail

********  fitting models to COUNT DATA  *******
** outcome variable (TotPA) to fit on age and NCMC
** Standard linear regression model 
regress TotPA  age gender medCond
** To get AIC value
estat ic

** Poisson regression
glm TotPA age gender medCond, family(poisson) nolog
** To get AIC value
estat ic

** quasi-Poisson regression
** The glm command can do this for us via the scale() option, which takes 
** as argument either a numeric value or simply x2 to indicate that the 
** adjustment should be based on Pearson's chi-squared
glm TotPA age gender medCond, family(poisson) nolog scale(x2)
** To get AIC value
*** Calculating AIC for quasipoisson distribution ***
* model no pf parameters
scalar npar = e(k)+1         
* fitted phi value 
scalar phi = e(dispers_ps) 

** An alternative parametrization (often used in ecology) is by the mean mu, 
** and size, the dispersion parameter, where prob = size/(size+mu). 
** The variance is mu + mu^2/size in this parametrization.
** fitted values (mean)
predict xb 
** the dispersion parameter
gen size=xb/(phi-1)
** probability, p
gen proba = size/(size+xb) 
** Variance
gen var1 = xb+xb*xb/size
** number of success rr is (check https://en.wikipedia.org/wiki/Negative_binomial_distribution)
gen rr=xb*xb/(var1-xb)
** negative binomial density
gen nbdf = nbinomialp(rr,TotPA,proba)
** log of negative binomial density values
gen lognbdf=log(nbdf)
egen sumaic = sum(lognbdf)
** AIC of quasi Poisson regession
scalar aicqp = 2*npar - 2*sumaic


** Negative binomial regression
nbreg TotPA age gender medCond, nolog
*glm TotPA age medCond, family(nbinomial ml) nolog

** The likelihood ratio test at the bottom of the analysis is a test of the overdispersion parameter alpha.
** When the overdispersion parameter is zero the negative binomial distrbution is equivalent to a 
** poisson distribution. If alpha is significantly different from zero, the poisson distribution is not appropriate.
** To get AIC value
estat ic


************************************************************
*************** Continuous skewed outcome  *****************
***  Plotting original (untransformed) and transformed MVPA
** Square root transformed MVPA
gen sqrt_mvpa = sqrt(ave_mvpa)
** Log transformed MVPA
gen log_mvpa = log(ave_mvpa)
** Plot
hist ave_mvpa, freq bin(15) ylabel(0(20)90) name(mvpa) title("") xtitle("minutes of mvpa") ytitle("Frequency")
hist log_mvpa, freq bin(15) ylabel(0(20)90) name(logmvpa) title("") xtitle("log of minutes of mvpa") ytitle("Frequency")
hist sqrt_mvpa, freq bin(15) ylabel(0(20)90) name(sqrtmvpa) title("") xtitle("square-root of minutes of mvpa") ytitle("Frequency")
** Combining all residual plots in one window
graph combine mvpa logmvpa sqrtmvpa, col(1)
** remove graphs fropm memoy
graph drop mvpa logmvpa sqrtmvpa

*********** MODEL FITTINGS  ****************
** Standard linear regression model (LM)
regress ave_mvpa age gender medCond
** Predicted values plot
predict predlm, xb
** AIC value
estat ic

*************************************
** LM on square root transformed MVPA
regress sqrt_mvpa age gender medCond
** Predicted values
predict predlmsqrt, xb
** replacing Predicted values on original scale
replace predlmsqrt = predlmsqrt*predlmsqrt
** AIC corrected in square roort transformed model fit
egen sumlogmvpa = sum(log_mvpa)
** Extracting AIC value
estat ic
mat sqrts=r(S)
local sqrtaic=sqrts[1,5]
gen sqrtaic=`sqrtaic'
*** AIC of sqrt tranformed data
scalar AICsqrt = sumlogmvpa + 2*_N*log(2) + sqrtaic

**********************************************
** LM on log transformed MVPA
regress log_mvpa age gender medCond
** Predicted values
predict predlmlog, xb
** replacing Predicted values on original scale
replace predlmlog = exp(predlmlog)
** Extracting AIC value
estat ic
mat logs=r(S)
local logaic=logs[1,5]
gen logaic=`logaic'
*** AIC of sqrt tranformed data
scalar AIClog = 2*sumlogmvpa + logaic

********************************************
** GLM: Gamma regression with Log link
glm ave_mvpa age gender medCond, family(gamma) link(log)
** Predicted values
predict predglmgamma, xb
** replacing Predicted values on original scale
replace predglmgamma = exp(predglmgamma)
** Deviance residuals plot
predict residgamma, deviance

** To get AIC value
estat ic

**********************************************
** GLM: Inverse guassian with log link
glm ave_mvpa age gender medCond, family(igaussian) link(log)
** Predicted values
predict predglmig, xb
** replacing Predicted values on original scale
replace predglmig = exp(predglmig)
** Deviance residuals plot
predict residig, deviance

** To get AIC value
estat ic

** Plotting predicted and actual values from various models on original scale against age
separate ave_mvpa, by(gender)
separate predlm, by(gender)
separate predlmsqrt, by(gender)
separate predlmlog, by(gender)
separate predglmgamma, by(gender)
separate predglmig, by(gender)

twoway (scatter ave_mvpa1 age, msymbol (T) mcolor(black)) (scatter ave_mvpa0 age, msymbol (O) mcolor(black)) ///
(connected predlm1 age, msymbol (T) mcolor(red) lcolor(red)) (connected predlm0 age, msymbol (O) mcolor(red) lcolor(red)) ///
(connected predlmsqrt1 age, msymbol (T) mcolor(blue) lcolor(blue)) (connected predlmsqrt0 age, msymbol (O) mcolor(blue) lcolor(blue)) ///
(connected predlmlog1 age, msymbol (T) mcolor(green) lcolor(green)) (connected predlmlog0 age, msymbol (O) mcolor(green) lcolor(green)) ///
(connected predglmgamma1 age, msymbol (T) mcolor(purple) lcolor(purple)) (connected predglmgamma0 age, msymbol (O) mcolor(purple) lcolor(purple)) ///
(connected predglmig1 age, msymbol (T) mcolor(yellow) lcolor(yellow)) (connected predglmig0 age, msymbol (O) mcolor(yellow) lcolor(yellow)), ///
yline(0) ytitle(MVPA) legend(si(vsmall) order(1 "Original Male" 2 "Original Female" 3 "LM " 5 "LMsqrt" 7 "LMlog" 9 "GLM-gamma" 11 "GLM-IG"))


**********************************
**** Fitted vs residual plot  ****
** Comparing GLM-gamma with GLM IG using deviance residuals vs fitted values plot
** Use deviance residuals for these plots, using `predict, deviance' command
gen logpredgam = log(predglmgamma)
gen logpredig = log(predglmig)

twoway (scatter residgamma logpredgam), name(rvfgam)
twoway (scatter residig logpredig), name(rvfig)
** Combining all predicted values plots in one window
graph combine rvfgam rvfig, c(1)

** remove graphs fropm memoy
graph drop rvfgam rvfig
