# Supplementary material for: Modelling count, bounded and skewed continuous outcomes in physical activity research: beyond linear regression models
Source: Int J Behav Nutr Phys Act. 2023 May 5;20:57. doi: 10.1186/s12966-023-01460-y (PMC10163772; doi:10.1186/s12966-023-01460-y)
Supplement: Supplementary file 3 — Supplementary Material 3: A supplementary file with examples of SAS script for all models that have been fitted in this paper. [file 12966_2023_1460_MOESM3_ESM.txt]

/***********************/
/* Importing Stata data*/
/***********************/

%web_drop_table(WORK.REGDATA);

FILENAME REFFILE '/home/u62459397/Reg_Project/AkramPaperV2.dta';

PROC IMPORT DATAFILE=REFFILE
	DBMS=DTA
	OUT=WORK.REGDATA;
RUN;

PROC CONTENTS DATA=WORK.REGDATA; RUN;

%web_open_table(WORK.REGDATA);


/* Relabeling gender from numeric (0,1) to factor sex=(male, female) */
DATA work.regdata;
    SET work.regdata;
    *FORMAT Sex 8.;
    IF gender = 0 THEN Sex = "Female";
    IF gender = 1 THEN Sex = "Male";
RUN;

    
/*************************/
/* Histograms of weekly minutes of habitual PA (Figure 1)*/
proc sgplot data=work.regdata;
   histogram TotPA / nbins=18 SCALE=count;
   xaxis label="";
run;

/*** reading first 10 rows of data **/
PROC PRINT DATA=work.regdata(obs=10);
RUN;

/*** summary measures **/
PROC MEANS DATA=work.regdata;
    VAR age medCond TotPA ave_mvpa;
RUN;
/*** Median and quartiles **/
proc means data = work.regdata qntldef=1 median q1 q3;
 var age medCond TotPA ave_mvpa;
run; 

/******  fitting models to COUNT DATA  **********/
/*** outcome variable (TotPA) to fit on age and NCMC (medCond) **/
/* Standard linear regression model */
proc genmod data=work.regdata;
model TotPA = age gender medCond;
run;

/* GLM: Poisson regression model */
proc genmod data = work.regdata;
  model TotPA = age gender medCond / dist=poisson;
run;

/* GLM: Quasi-Poisson regression model */
proc glimmix data = work.regdata;
  model TotPA = age gender medCond / link = log solution;
  _variance_ = _mu_;
  random _residual_;
output out=work.regdata pred(ilink)=predqp;
run;
ods trace on;   
ods output   FitStatistics=OutputFS;  
ods output   OptInfo=OutputOpt;  
proc glimmix data=work.regdata;
  model TotPA = age gender medCond / link = log solution;
  _variance_ = _mu_;
  random _residual_;
run;
ods trace off;  
proc print data=OutputFS noobs;
proc print data=OutputOpt noobs;
run;

/* AIC of Quasi Poisson regression*/
/* Storing estimated despersion parameter value, phi */
data _null_;
set OutputFS;
if Descr="Pearson Chi-Square / DF" then call symputx("phi", value);
run;
%put &phi; 
/* Storing number of parameters, npar */
data _null_;
set OutputOpt;
if Descr="Parameters in Optimization" then call symputx("npar", value);
run;
%put &npar; 

/* An alternative parametrization (often used in ecology) is by the mean mu, 
and size, the dispersion parameter, where prob = size/(size+mu). 
The variance is mu + mu^2/size in this parametrization. Storing these variables in data file */
data work.regdata;
   set work.regdata;
/* the dispersion parameter*/
 size=predqp/(&phi-1);
/* probability, p */
 proba = size/(size+predqp) ;
/* Variance */
 var1 = predqp + predqp*predqp/size;
/* number of success rr is (check https://en.wikipedia.org/wiki/Negative_binomial_distribution) */
 rr=predqp*predqp/(var1-predqp);
/* negative binomial density */
 nbdf = pdf('NEGB',totPA,proba,rr);
/* log of negative binomial density values */
 lognbdf=log(nbdf);
run;

proc sql;
    create table sumlognbdf as select sum(lognbdf) as sumaic from work.regdata;
quit;

/** AIC of quasi Poisson regession */
data jnk;
	set sumlognbdf;
	aicqp = 2*(&npar+1) - 2*sumaic;
run;

/*******************************************/
/* GLM: Negative binomial regression model */
proc genmod data = work.regdata;
  model TotPA = age gender medCond / dist=negbin;
run;


/*******************************************/
/*********** CONTINUOUS OUTCOME ***********/
/*******  Plotting original (untransformed) and transformed MVPA  ********/
/* Log and square root transformed MVPA */
data work.regdata;
   set work.regdata;
   log_mvpa = log(ave_mvpa);
   sqr_mvpa = sqrt(ave_mvpa);
run;

/***  Plotting original (untransformed) and transformed MVPA **/
proc sgplot data=work.regdata NOAUTOLEGEND;
   histogram ave_mvpa / nbins=15 SCALE=count name='mvpa';
   xaxis label = 'Minutes of mvpa';
run;
proc sgplot data=work.regdata NOAUTOLEGEND;
   histogram log_mvpa / nbins=15 SCALE=count name='logmvpa';
   xaxis label = 'Log of minutes of mvpa';
run;
proc sgplot data=work.regdata NOAUTOLEGEND;
   histogram sqr_mvpa / nbins=15 SCALE=count name='sqrtmvpa';
   xaxis label = 'sqrt of minutes of mvpa';
run;

/* Combine all plots. To create one page with multiple charts in SAS use following template */
proc template;
	define statgraph multiple_charts;
		begingraph;
			/* Define Chart Grid */
			layout lattice / rows = 3 columns = 1;
				/* plot 1 */
				layout overlay / xaxisopts=(label="Minutes of mvpa");
					histogram ave_mvpa / nbins=15 SCALE=count;
				endlayout;
 				/* plot 2 */
				layout overlay / xaxisopts=(label="Log of minutes of mvpa");
					histogram log_mvpa / nbins=15 SCALE=count;
				endlayout;
				/* Plot 3 */
				layout overlay / xaxisopts=(label="Square-root of minutes of mvpa");
					histogram sqr_mvpa /nbins=15 SCALE=count;
				endlayout;	
			endlayout;
		endgraph;
	end;
run;
 
proc sgrender data=work.regdata template=multiple_charts;
run;


/******  fitting models to CONTINUOUS DATA  **********/
/*** outcome variable (ave_mvpa) to fit on age, sex and NCMC (medCond) **/
/* Standard linear regression model */
proc genmod data=work.regdata ;
model ave_mvpa = age gender medCond / dist=normal link=identity;;
output out=work.regdata p=predlm;
run;

/*ods trace on;   
ods output   ModelFit=Output;  
proc genmod data=work.regdata;
model sqr_mvpa = age gender medCond / dist=normal link=identity ;
run;
ods trace off;  
proc print data=Output noobs;
run;*/

/* Standard linear regression model on SQRT transformed mvpa */
ods output   ModelFit=Output;  
proc genmod data=work.regdata; 
model sqr_mvpa = age gender medCond / dist=normal link=identity;
output out=work.regdata p=predlmsqrt;
run;

/* storing predicted values in orignal scale */
data work.regdata;
     set work.regdata;
     /*in original scale */
         prlmsqrt=(predlmsqrt*predlmsqrt);
n=_n_;
run;

/* storing AIC value */
data _null_;
set Output;
if Criterion="AIC (smaller is better)" then call symputx("AIC", value);
run;
%put &AIC; /*CHECK log window*/

/* Calculating adjusted AIC for transformed model */
proc sql;
    create table tmp1 as select sum(log_mvpa) as sumlogmvpa from work.regdata;
quit;
proc sql;
    create table tmp2 as select max(n) as new_n from work.regdata;
quit;
data together;
	merge tmp1 tmp2;
run;

data together;
	set together;
    AdjAICsqrt = sumlogmvpa + 2*new_n*log(2) + &AIC;
run;


/************************************************************/
/* Standard linear regression model on LOG transformed mvpa */
ods output   ModelFit=Output1;  
proc genmod data=work.regdata; 
model log_mvpa = age gender medCond / dist=normal link=identity;
output out=work.regdata p=predlmlog;
run;
/* storing predicted values in original scale */
data work.regdata;
     set work.regdata;
     /*in original scale */
         prlmlog=exp(predlmlog);
run;

/* storing AIC value */
data _null_;
set Output1;
if Criterion="AIC (smaller is better)" then call symputx("AIC_log", value);
run;
%put &AIC_log; /*CHECK log window*/

/* ## AIC of Log transformed MVPA */
data tmp;
	set together;
    AdjAIClog = 2*sumlogmvpa + &AIC_log;
run;

/***************************************/
/* GLM: Gamma regression with Log link */
proc genmod data = work.regdata;
   model ave_mvpa = age gender medCond / dist=gamma link=log;
   output out=work.regdata p=predglmg resraw=residgamma resdev=DevG;
run;
/* storing predicted values in original scale */
data work.regdata;
     set work.regdata;
         prglmg=predglmg;
         residg=DevG;
run;

/* GLM: Inverse gaussian regression with Log link */
proc genmod data = work.regdata;
   model ave_mvpa = age gender medCond / dist=igaussian link=log;
   output out=work.regdata p=predglmig resraw=residig resdev=DevIG;
run;
/* storing predicted values */
data work.regdata;
     set work.regdata;
         prglmig=predglmig;
         residig=DevIG;
run;


/* Plotting predicted and actual values from various models on original scale against age */
ods graphics on / attrpriority=none;
proc sgplot data=work.regdata nowall noborder;
   styleattrs datasymbols=(trianglefilled circlefilled);
    scatter x=age y=ave_mvpa / group=sex markerattrs=(color=black size=5px) name="original";
    series x=age y=predlm / group=sex lineattrs=(color=bip) markers;
  legenditem type=markerline name='PredLM' / label="LM" lineattrs=(pattern=Solid color=bip) markerattrs=(symbol=circle size=0px); 
    series x=age y=prlmlog / group=sex lineattrs=(color=bio) markers;
  legenditem type=markerline name='PredlogLM' / label="log-LM" lineattrs=(pattern=Solid color=bio) markerattrs=(symbol=circle size=0px); 
    series x=age y=prlmsqrt / group=sex lineattrs=(color=bigb) markers;
  legenditem type=markerline name='PredsqrtLM' / label="sqrt-LM" lineattrs=(pattern=Solid color=bigb) markerattrs=(symbol=circle size=0px); 
    series x=age y=predglmg / group=sex lineattrs=(color=pink) markers;
  legenditem type=markerline name='PredGLMg' / label="GLM-gamma" lineattrs=(pattern=Solid color=pink) markerattrs=(symbol=circle size=0px); 
    series x=age y=predglmig / group=sex lineattrs=(color=lightgreen) markers;
  legenditem type=markerline name='PredGLMig'/label="GLM-IG" lineattrs=(pattern=Solid color=lightgreen) markerattrs=(symbol=circle size=0px); 
    keylegend "original"/ noborder type=markersymbol title ="Original" location=inside position=topleft across=1;
    keylegend "PredLM" "PredlogLM" "PredsqrtLM" "PredGLMg" "PredGLMig"/ exclude=("Male") noborder title ="Predicted" location=inside position=topright across=1 linelength=20;
    refline 0 / axis=y lineattrs=(color=black pattern=ShortDash);
run;


/* Comparing GLM-gamma with GLM IG using residuals vs fitted values plot */
proc template;
	define statgraph multiple_plots;
		begingraph;
			 
			/* Define Chart Grid */
			layout lattice / rows = 2 columns = 1;
 				/* Chart 1 */
				layout overlay / xaxisopts=(label="GLM-gamma") yaxisopts= (linearopts=(viewmin=-2.5 viewmax=2.5));
				scatterplot x=predglmg y=residg / markerattrs=(color=black size=5px);
				referenceline y=0 / lineattrs=(color=black pattern=ShortDash);
				endlayout;
				/* Chart 2 */
				layout overlay / xaxisopts=(label="GLM-IG") yaxisopts= (linearopts=(viewmin=-2.5 viewmax=2.5));
				scatterplot x=predglmig y=residig / markerattrs=(color=black size=5px);
				referenceline y=0 / lineattrs=(color=black pattern=ShortDash); *yaxis values=(-2.5 to 2.5 by 0.5);
				
				endlayout;
 			endlayout;
		endgraph;
	end;
run;
 
proc sgrender data=work.regdata template=multiple_plots;
run;
